# Supplementary material for: Leveraging Next-Generation Sequencing Application from Identity to Purity Profiling of Nucleic Acid-Based Products
Source: Pharmaceutics. 2024 Dec 28;17(1):30. doi: 10.3390/pharmaceutics17010030 (PMC11769349; doi:10.3390/pharmaceutics17010030)
Supplement: Supplementary file 1 [file pharmaceutics-17-00030-s001.zip › S2.xlsx]

## Sheet: All_Reads_Align_Percentage
S. no.	Sample ID	Total Reads Count *	Read count				Percentage
			R1 mapped_R2 mapped	R1 mapped_R2 unmapped	R1 unmapped_R2 mapped	R1 unmapped_R2 unmapped	R1 mapped_R2 mapped	R1 mapped_R2 unmapped	R1 unmapped_R2 mapped	R1 unmapped_R2 unmapped
1	mRNA-614_E1	600805	592742	8063	0	0	98.658	1.34203	0	0
2	mRNA-614_E2	555083	547783	7300	0	0	98.6849	1.31512	0	0
3	mRNA-614_E3	531693	525582	6111	0	0	98.8507	1.14935	0	0
4	mRNA-614_E4	882739	845594	37145	0	0	95.7921	4.20793	0	0
5	mRNA-614_E5	844434	813759	30675	0	0	96.3674	3.63261	0	0
6	mRNA-614_E6	1074413	1037057	37356	0	0	96.5231	3.47688	0	0
7	mRNA-614_E7	779263	754390	24873	0	0	96.8081	3.19186	0	0
8	mRNA-614_E8	1133660	1084650	49010	0	0	95.6768	4.32317	0	0
9	mRNA-614_E9	1200681	1167282	33399	0	0	97.2183	2.78167	0	0
10	mRNA-614_E10	1062326	1012135	50191	0	0	95.2754	4.72463	0	0
11	mRNA-628.2_E1	4488582	4293862	194720	0	0	95.6619	4.33812	0	0
12	mRNA-628.2_E2	434996	393026	41970	0	0	90.3516	9.64836	0	0
13	mRNA-628.2_E3	369971	331442	38529	0	0	89.5859	10.4141	0	0
14	mRNA-628.2_E4	315862	281538	34324	0	0	89.1332	10.8668	0	0
Average		1.01961e+06	977203	42404.7	0	0	95.3277	4.67233	0	0
* The total count was generated after removing the duplicate reads from QC passed + QC failed reads

## Sheet: R1 mapped_R2 unmapped_Slicing
S. no.	Sample ID	R1 mapped_R2 unmapped
		Total Count	Mapped Count	Unmapped Count	Mapped Percentage	Unmapped Percentage
1	mRNA-614_E1	8063	7570	493	93.8857	6.11435
2	mRNA-614_E2	7300	6531	769	89.4658	10.5342
3	mRNA-614_E3	6111	5528	583	90.4598	9.54017
4	mRNA-614_E4	37145	29815	7330	80.2665	19.7335
5	mRNA-614_E5	30675	19990	10685	65.1671	34.8329
6	mRNA-614_E6	37356	29685	7671	79.4651	20.5349
7	mRNA-614_E7	24873	12995	11878	52.2454	47.7546
8	mRNA-614_E8	49010	44912	4098	91.6384	8.36156
9	mRNA-614_E9	33399	27622	5777	82.7031	17.2969
10	mRNA-614_E10	50191	41073	9118	81.8334	18.1666
11	mRNA-628.2_E1	194720	170833	23887	87.7326	12.2674
12	mRNA-628.2_E2	41970	33344	8626	79.4472	20.5528
13	mRNA-628.2_E3	38529	30663	7866	79.5842	20.4158
14	mRNA-628.2_E4	34324	27229	7095	79.3293	20.6707
Average		42404.7	34842.1	7562.57	80.9446	19.0554

## Sheet: Plasmid_DNA
S. no.	Sample ID	Total Reads Count	Read count				Percentage
			R1 mapped_R2 mapped	R1 mapped_R2 unmapped	R1 unmapped_R2 mapped	R1 unmapped_R2 unmapped	R1 mapped_R2 mapped	R1 mapped_R2 unmapped	R1 unmapped_R2 mapped	R1 unmapped_R2 unmapped
1	pDNA_628.2	654305	640147	14158	0	0	97.8362	2.16382	0	0
S. no.	Sample ID	R1 mapped_R2 unmapped_Slicing
		Total count	Mapped Count	Unmapped Count	Mapped Percentage	Unmapped Percentage
1	pDNA_628.2	14158	11313	2845	79.9054	20.0946
S. no.	Sample ID	Antisense Read %	Forward Read %
1	pDNA_628.2	0.5012	0.4988

## Sheet: Antisense_&_Forward-Reads
S. no.	Sample ID	Total Read Count *	Antisense Reads				Forward Reads
			Second in pair if mapped to reverse strand	First in pair mapped to forward strand	Total Read Count	Total Read Percentage	Second in pair if mapped to forward strand	First in pair mapped to reverse strand	Total Forward Reads Count	Total Forward Reads Percentage
1	mRNA-614_E1	1440953	1043	1060	2103	0.145945	715895	722955	1438850	99.8541
2	mRNA-614_E2	1248206	882	913	1795	0.143806	620340	626071	1246411	99.8562
3	mRNA-614_E3	1322665	937	958	1895	0.143271	657923	662847	1320770	99.8567
4	mRNA-614_E4	4135093	2915	2983	5898	0.142633	2053389	2075806	4129195	99.8574
5	mRNA-614_E5	4349177	2769	2808	5577	0.128231	2167167	2176433	4343600	99.8718
6	mRNA-614_E6	4313754	2217	2244	4461	0.103413	2143653	2165640	4309293	99.8966
7	mRNA-614_E7	4114119	1911	1926	3837	0.0932642	2054590	2055692	4110282	99.9067
8	mRNA-614_E8	4749070	1687	1731	3418	0.071972	2352441	2393211	4745652	99.928
9	mRNA-614_E9	5044149	2377	2422	4799	0.0951399	2508775	2530575	5039350	99.9049
10	mRNA-614_E10	6988769	2852	2899	5751	0.0822892	3475555	3507463	6983018	99.9177
11	mRNA-628.2_E1	4488582	1432	1596	3028	0.0674601	2169386	2316168	4485554	99.9325
12	mRNA-628.2_E2	434996	111	190	301	0.069196	205028	229667	434695	99.9308
13	mRNA-628.2_E3	369971	101	178	279	0.0754113	173486	196206	369692	99.9246
14	mRNA-628.2_E4	315862	109	195	304	0.0962446	147755	167803	315558	99.9038
Average		3.09395e+06	1524.5	1578.79	3103.29	0.104163	1.53181e+06	1.55904e+06	3.09085e+06	99.8958
* The total count was generated from mapped sorted.bam files
